# Supplementary material for: (Bio)active Compounds in Daisy Flower (Bellis perennis)
Source: Molecules. 2023 Nov 22;28(23):7716. doi: 10.3390/molecules28237716 (PMC10707873; doi:10.3390/molecules28237716)
Supplement: Supplementary file 1 [file molecules-28-07716-s001.zip › TableS1.xlsx]

## Sheet: compounds
Name	Substance class	Organ	Extract	Literature	Reference
Hexanol	Alcohol	leaves, flowers	essential oil	Avato et al.	3
Heptanol	Alcohol	leaves, flowers	essential oil	Avato et al.	3
Octanol	Alcohol	leaves, flowers	essential oil	Avato et al.	3
2-Ethyl-l-hexenol	Alcohol	leaves, flowers	essential oil	Avato et al.	3
trans-2-Hexenol	Alcohol	leaves, flowers	essential oil	Avato et al.	3
cis-3-Hexenol	Alcohol	leaves, flowers	essential oil	Avato et al.	3
Oct-l-en-3-ol	Alcohol	leaves, flowers	essential oil	Avato et al.	3
Benzylalcohol	Alcohol	leaves, flowers	essential oil	Avato et al.	3
2-Phenylethanol	Alcohol	leaves, flowers	essential oil	Avato et al.	3
Phytol	Alcohol	leaves, flowers, herb	essential oil	Avato et al., Kavalcioğrlu et al.	3.6
1-Hexadecanol	Alcohol	herb, flowers	essential oil	Kavalcioğrlu et al.	6
1-Octadecanol	Alcohol	herb, flowers	essential oil	Kavalcioğrlu et al.	6
1-Octen-3-ol	Alcohol	herb, flowers	essential oil	Kavalcioğrlu et al.	6
1-Dodecanol	Alcohol	herb, flowers	essential oil	Kavalcioğrlu et al.	6
1-Tetradecanol	Alcohol	herb, flowers	essential oil	Kavalcioğrlu et al.	6
Isophytol	Alcohol	herb, flowers	essential oil	Kavalcioğrlu et al.	6
Hexanal	Aldehyde	leaves, flowers, herb	essential oil	Avato et al., Kavalcioğrlu et al.	3.6
Heptanal	Aldehyde	leaves, flowers	essential oil	Avato et al.	3
Nonanal	Aldehyde	leaves, flowers, herb	essential oil	Avato et al., Kavalcioğrlu et al.	3.6
Decanal	Aldehyde	leaves, flowers, herb	essential oil	Avato et al., Kavalcioğrlu et al.	3.6
trans-2-Hexenal	Aldehyde	leaves, flowers	essential oil	Avato et al.	3
2,4-Hexadienal	Aldehyde	leaves, flowers	essential oil	Avato et al.	3
Heptadienal	Aldehyde	leaves, flowers	essential oil	Avato et al.	3
Decadienal	Aldehyde	leaves, flowers	essential oil	Avato et al.	3
Benzaldehyde	Aldehyde	leaves, flowers	essential oil	Avato et al.	3
Phenylacet-aldehyde	Aldehyde	leaves, flowers, herb	essential oil	Avato et al., Kavalcioğrlu et al.	3.6
Tetradecanal	Aldehyde	herb, flowers	essential oil	Kavalcioğrlu et al.	6
Pentadecanal	Aldehyde	herb, flowers	essential oil	Kavalcioğrlu et al.	6
(Z)-3-Hexenal	Aldehyde	herb, flowers	essential oil	Kavalcioğrlu et al.	6
(E,Z)-2,4-Heptadienal	Aldehyde	herb, flowers	essential oil	Kavalcioğrlu et al.	6
(E,E)-2,4-Heptadienal	Aldehyde	herb, flowers	essential oil	Kavalcioğrlu et al.	6
(E)-2-Nonenal	Aldehyde	herb, flowers	essential oil	Kavalcioğrlu et al.	6
(E,Z)-Nonadienal	Aldehyde	herb, flowers	essential oil	Kavalcioğrlu et al.	6
(E,Z)-2,4-Decadienal	Aldehyde	herb, flowers	essential oil	Kavalcioğrlu et al.	6
p-Vinylguaiacol	Aroma compound	leaves, flowers	essential oil	Avato et al.	3
2,3-Dihydrobenzofurane	Cyclic polyketides	leaves, flowers	essential oil	Avato et al.	3
2-Pentylfuran	Cyclic polyketides	herb, flowers	essential oil	Kavalcioğrlu et al.	6
3,4-Dimethyl-5-penthylidene-2(5H)furanone	Cyclic polyketides	herb, flowers	essential oil	Kavalcioğrlu et al.	6
3,4-Dimethyl-5-pentyl-5H-furan-2-one	Cyclic polyketides	herb, flowers	essential oil	Kavalcioğrlu et al.	6
cis-3-Hexenylacetate	Ester	leaves, flowers	essential oil	Avato et al.	3
cis-3-Hexenyl-2-methylbutanoate	Ester	leaves, flowers	essential oil	Avato et al.	3
Octen-l-ol	Ester	leaves, flowers	essential oil	Avato et al.	3
Methyl palmitate	Ester	leaves, flowers	essential oil	Avato et al.	3
Isopropyl palmitate	Ester	leaves, flowers	essential oil	Avato et al.	3
Methyl linoleate	Ester	leaves, flowers, herb	essential oil	Avato et al., Kavalcioğrlu et al.	3.6
Methyl linolenate	Ester	leaves, flowers	essential oil	Avato et al.	3
9,12-Hexadecadienoic acid methylester	Ester	herb, flowers	essential oil	Kavalcioğrlu et al.	6
Ethyl linolenate	Ester	herb, flowers	essential oil	Kavalcioğrlu et al.	6
Methyl ethyl hexadeconoate	Ester	herb, flowers	essential oil	Kavalcioğrlu et al.	6
1,2,3-Trimethylbenzene	Hydrocarbon (aromatic)	leaves, flowers	essential oil	Avato et al.	3
Naphthalene	Hydrocarbon (aromatic)	leaves, flowers, herb	essential oil	Avato et al., Kavalcioğrlu et al.	3.6
Naphthalene-l,2-dihydro-l,l,6-trimethyl	Hydrocarbon (aromatic)	leaves, flowers	essential oil	Avato et al.	3
trans-Decahydronaphthalene	Hydrocarbon (non-aromatic)	leaves, flowers	essential oil	Avato et al.	3
cis-Cyclododecene	Hydrocarbon (non-aromatic)	leaves, flowers	essential oil	Avato et al.	3
Undecane	Hydrocarbon (non-aromatic)	leaves, flowers	essential oil	Avato et al.	3
Dodecane	Hydrocarbon (non-aromatic)	leaves, flowers	essential oil	Avato et al.	3
Tridecane	Hydrocarbon (non-aromatic)	leaves, flowers	essential oil	Avato et al.	3
Tetradecane	Hydrocarbon (non-aromatic)	leaves, flowers, herb	essential oil	Avato et al., Kavalcioğrlu et al.	3.6
Hexadecane	Hydrocarbon (non-aromatic)	leaves, flowers, herb	essential oil	Avato et al., Kavalcioğrlu et al.	3.6
Heptadecane	Hydrocarbon (non-aromatic)	leaves, flowers, herb	essential oil	Avato et al., Kavalcioğrlu et al.	3.6
Octadecane	Hydrocarbon (non-aromatic)	leaves, flowers	essential oil	Avato et al.	3
Nonacosan	Hydrocarbon (non-aromatic)	herb, flowers	essential oil	Kavalcioğrlu et al.	6
Heptacosan	Hydrocarbon (non-aromatic)	herb, flowers	essential oil	Kavalcioğrlu et al.	6
Dimethyl tetradecane	Hydrocarbon (non-aromatic)	herb, flowers	essential oil	Kavalcioğrlu et al.	6
Pentadecane	Hydrocarbon (non-aromatic)	herb, flowers	essential oil	Kavalcioğrlu et al.	6
Nonadecane	Hydrocarbon (non-aromatic)	herb, flowers	essential oil	Kavalcioğrlu et al.	6
Eicosane	Hydrocarbon (non-aromatic)	herb, flowers	essential oil	Kavalcioğrlu et al.	6
Heneicosane	Hydrocarbon (non-aromatic)	herb, flowers	essential oil	Kavalcioğrlu et al.	6
Tricosan	Hydrocarbon (non-aromatic)	herb, flowers	essential oil	Kavalcioğrlu et al.	6
Pentacosane	Hydrocarbon (non-aromatic)	herb, flowers	essential oil	Kavalcioğrlu et al.	6
6-Methyl-5-hepten-2-one	Ketone	leaves, flowers	essential oil	Avato et al.	3
Oct-3-en-2-one	Ketone	leaves, flowers	essential oil	Avato et al.	3
Nonan-2-one	Ketone	leaves, flowers	essential oil	Avato et al.	3
Pentadecan-2-one	Ketone	leaves, flowers, herb	essential oil	Avato et al., Kavalcioğrlu et al.	3.6
Heptadecan-2-one	Ketone	leaves, flowers	essential oil	Avato et al.	3
Pentadecan-2-one-6,10,14-trimethyl	Ketone	leaves, flowers	essential oil	Avato et al.	3
Acetophenone	Ketone	leaves, flowers	essential oil	Avato et al.	3
ß-Damascenone	Lipid (Apocarotenoid)	leaves, flowers	essential oil	Avato et al.	3
ß-Ionone	Lipid (Apocarotenoid)	leaves, flowers, herb	essential oil	Avato et al., Kavalcioğrlu et al.	3.6
Dihydroactinidiolide	Lipid (Apocarotenoid)	leaves, flowers	essential oil	Avato et al.	3
Cyclocitral	Lipid (Apocarotenoid)	herb, flowers	essential oil	Kavalcioğrlu et al.	6
Octanoic acid	Lipid (Fatty acids)	leaves, flowers	essential oil	Avato et al.	3
Nonanoic acid	Lipid (Fatty acids)	leaves, flowers	essential oil	Avato et al.	3
Decanoic acid	Lipid (Fatty acids)	leaves, flowers	essential oil	Avato et al.	3
Undecanoic acid	Lipid (Fatty acids)	leaves, flowers	essential oil	Avato et al.	3
Lauric acid	Lipid (Fatty acids)	leaves, flowers	essential oil	Avato et al.	3
Tridecanoic acid	Lipid (Fatty acids)	leaves, flowers	essential oil	Avato et al.	3
Myristic acid	Lipid (Fatty acids)	leaves, flowers, aerial parts	essential oil, methanolic extract	Avato et al., Marelli et al.	3, 11
Pentadecanoic acid	Lipid (Fatty acids)	leaves, flowers	essential oil	Avato et al.	3
Palmitic acid	Lipid (Fatty acids)	leaves, flowers, aerial parts	essential oil, methanolic extract	Avato et al., Marelli et al.	3, 11
Heptadecanoic acid	Lipid (Fatty acids)	leaves, flowers, herb	essential oil	Avato et al., Kavalcioğrlu et al.	3.6
Stearic acid	Lipid (Fatty acids)	leaves, flowers, aerial parts	essential oil, methanolic extract	Avato et al., Marelli et al.	3, 11
Palmitoleic acid	Lipid (Fatty acids)	leaves, flowers	essential oil	Avato et al.	3
Linoleic acid	Lipid (Fatty acids)	leaves, flowers, aerial parts	essential oil, methanolic extract	Avato et al., Marelli et al.	3, 11
Linolenic acid	Lipid (Fatty acids)	leaves, flowers, aerial parts	essential oil, methanolic extract	Avato et al., Marelli et al.	3, 11
(E)-Theaspirane	Lipid (Norisprenoid)	herb, flowers	essential oil	Kavalcioğrlu et al.	6
(Z)-Theaspirane	Lipid (Norisprenoid)	herb, flowers	essential oil	Kavalcioğrlu et al.	6
cis-Jasmone	Lipid (Octadecanoids)	herb, flowers	essential oil	Kavalcioğrlu et al.	6
Perennisaponin A	Lipid (Triterpene saponin)	flowers	methanolic extract	Ninomiya et al., Yoshikawa et al.	23, 39
Perennisaponin B	Lipid (Triterpene saponin)	flowers	methanolic extract	Ninomiya et al., Yoshikawa et al.	23, 39
Perennisaponin C	Lipid (Triterpene saponin)	flowers	methanolic extract	Ninomiya et al., Yoshikawa et al.	23, 39
Perennisaponin D	Lipid (Triterpene saponin)	flowers	methanolic extract	Ninomiya et al., Yoshikawa et al.	23, 39
Perennisaponin E	Lipid (Triterpene saponin)	flowers	methanolic extract	Ninomiya et al., Yoshikawa et al.	23, 39
Perennisaponin F	Lipid (Triterpene saponin)	flowers	methanolic extract	Ninomiya et al., Yoshikawa et al.	23, 39
Perennisaponin G	Lipid (Triterpene saponin)	flowers	methanolic extract	Ninomiya et al., Morikawa et al.	23, 29
Perennisaponin H	Lipid (Triterpene saponin)	flowers	methanolic extract	Ninomiya et al., Morikawa et al.	23, 29
Perennisaponin I	Lipid (Triterpene saponin)	flowers	methanolic extract	Ninomiya et al., Morikawa et al.	23, 29
Perennisaponin J	Lipid (Triterpene saponin)	flowers	methanolic extract	Ninomiya et al., Morikawa et al.	23, 29
Perennisaponin K	Lipid (Triterpene saponin)	flowers	methanolic extract	Ninomiya et al., Morikawa et al.	23, 29
Perennisaponin L	Lipid (Triterpene saponin)	flowers	methanolic extract	Ninomiya et al., Morikawa et al.	23, 29
Perennisaponin M	Lipid (Triterpene saponin)	flowers	methanolic extract	Ninomiya et al., Morikawa et al.	23, 29
Perennisaponin N	Lipid (Triterpene saponin)	flowers	methanolic extract	Ninomiya et al.	23
Perennisaponin O	Lipid (Triterpene saponin)	flowers	methanolic extract	Ninomiya et al.	23
Perennisaponin P	Lipid (Triterpene saponin)	flowers	methanolic extract	Ninomiya et al.	23
Perennisaponin Q	Lipid (Triterpene saponin)	flowers	methanolic extract	Ninomiya et al.	23
Perennisaponin R	Lipid (Triterpene saponin)	flowers	methanolic extract	Ninomiya et al.	23
Perennisaponin S	Lipid (Triterpene saponin)	flowers	methanolic extract	Ninomiya et al.	23
Perennisaponin T	Lipid (Triterpene saponin)	flowers	methanolic extract	Ninomiya et al.	23
Bellissaponin BS1	Lipid (Triterpene saponin)	flowers	methanolic extract	Ninomiya et al., Yoshikawa et al.	23, 39
Perennisoside I	Lipid (Triterpene saponin)	flowers	methanolic extract	Morikawa et al., Yoshikawa et al.	28, 25, 39
Perennisoside II	Lipid (Triterpene saponin)	flowers	methanolic extract	Morikawa et al., Yoshikawa et al.	28, 25,39
Perennisoside III	Lipid (Triterpene saponin)	flowers	methanolic extract	Morikawa et al., Yoshikawa et al.	28, 25, 39
Perennisoside IV	Lipid (Triterpene saponin)	flowers	methanolic extract	Morikawa et al., Yoshikawa et al.	28, 25, 39
Perennisoside V	Lipid (Triterpene saponin)	flowers	methanolic extract	Morikawa et al., Yoshikawa et al.	28, 25, 39
Perennisoside VI	Lipid (Triterpene saponin)	flowers	methanolic extract	Morikawa et al., Yoshikawa et al.	28, 25, 39
Perennisoside VII	Lipid (Triterpene saponin)	flowers	methanolic extract	Morikawa et al., Yoshikawa et al.	28, 25, 39
Besysaponin UD2	Lipid (Triterpene saponin)	flowers	methanolic extract	Morikawa et al.	28, 25
Bellidioside A	Lipid (Triterpene saponin)	flowers	methanolic extract	Morikawa et al., Yoshikawa et al.	28, 25, 39
Asterbatanoside D	Lipid (Triterpene saponin)	flowers	methanolic extract	Morikawa et al., Yoshikawa et al.	28, 25, 39
Bernardioside B2	Lipid (Triterpene saponin)	flowers	methanolic extract	Morikawa et al., Yoshikawa et al.	28, 25, 39
Bellissaponin BS6	Lipid (Triterpene saponin)	flowers	methanolic extract	Morikawa et al., Yoshikawa et al.	28, 25, 39
Perennisosides VIII	Lipid (Triterpene saponin)	flowers	methanolic extract	Morikawa et al.	25
Perennisosides IX	Lipid (Triterpene saponin)	flowers	methanolic extract	Morikawa et al.	25
Perennisosides X	Lipid (Triterpene saponin)	flowers	methanolic extract	Morikawa et al.	25
Perennisosides XI	Lipid (Triterpene saponin)	flowers	methanolic extract	Morikawa et al.	25
Perennisosides XII	Lipid (Triterpene saponin)	flowers	methanolic extract	Morikawa et al.	25
Perennisosides XIII	Lipid (Triterpene saponin)	flowers	methanolic extract	Morikawa et al.	25
Perennisosides XIV	Lipid (Triterpene saponin)	flowers	methanolic extract	Morikawa et al.	25
Perennisosides XV	Lipid (Triterpene saponin)	flowers	methanolic extract	Morikawa et al.	25
Perennisosides XVI	Lipid (Triterpene saponin)	flowers	methanolic extract	Morikawa et al.	25
Perennisosides XVII	Lipid (Triterpene saponin)	flowers	methanolic extract	Morikawa et al.	25
Perennisosides XVIII	Lipid (Triterpene saponin)	flowers	methanolic extract	Morikawa et al.	25
Perennisosides XIX	Lipid (Triterpene saponin)	flowers	methanolic extract	Morikawa et al.	25
Bellisoside D	Lipid (Triterpene saponin)	flowers, roots	methanolic extract	Morikawa et al., Yoshikawa et al., Li et al.	25, 39, 18
Bellisoside E	Lipid (Triterpene saponin)	flowers, roots	methanolic extract	Morikawa et al., Yoshikawa et al., Li et al.	25, 39, 18
Bellisoside F	Lipid (Triterpene saponin)	flowers, roots	methanolic extract	Morikawa et al., Yoshikawa et al., Li et al.	25, 39, 18
Bellissaponins BS5	Lipid (Triterpene saponin)	flowers	methanolic extract	Morikawa et al.	25
Bellissaponins BS9	Lipid (Triterpene saponin)	flowers	methanolic extract	Morikawa et al.	25
Polygalacin D	Lipid (Triterpene saponin)	whole plant	ethanolic extract	Desevedavy et al.	13
Bellissaponin 1	Lipid (Triterpene saponin)	whole plant	methanolic extract	Willigmann et al.	14
Bellissaponin 2	Lipid (Triterpene saponin)	whole plant	methanolic extract	Willigmann et al.	14
Perennisoside I	Lipid (Triterpene saponin)	flowers	methanolic extract	Morikawa et al.	28, 25
Bellisoside A	Lipid (Triterpenoid saponin)	roots	methanolic extract	Li et al.	18
Bellisoside B	Lipid (Triterpenoid saponin)	roots	methanolic extract	Li et al.	18
Bellisoside C	Lipid (Triterpenoid saponin)	roots	methanolic extract	Li et al.	18
Hexandicarboxilyc acid	Organic acids	leaves, flowers	essential oil	Avato et al.	3
Benzoic acid	Organic acids (aromatic carboxylic acid)	leaves, flowers	essential oil	Avato et al.	3
Phenylacetic acid	Organic acids (aromatic carboxylic acid)	leaves, flowers	essential oil	Avato et al.	3
3,5-Dimethylphenol	Organic acids (aromatic carboxylic acid)	leaves, flowers	essential oil	Avato et al.	3
Methyldeca-4,6-diynoate	Polyacetylenes	leaves, flowers, aerial organs	essential oil	Avato et al.	3, 15
Lachnophyllum ester	Polyacetylenes	leaves, flowers	essential oil	Avato et al.	3
Matricaria ester	Polyacetylenes	leaves, flowers	essential oil	Avato et al.	3
Deca-4,6-diynoic acid	Polyacetylenes	leaves, flowers, aerial organs	essential oil	Avato et al.	3, 15
Lachophyllum acid	Polyacetylenes	leaves, flowers	essential oil	Avato et al.	3
Gallic acid monohydrate	Polyphenol	aerial parts	methanolic extract, DCM extract	Karakas et al.	10
Taxifolin hydrate	Polyphenol (Dihydroflavonols)	aerial parts	methanolic extract, DCM extract	Karakas et al.	10
Apigenin-7- glucoside	Polyphenol (Flavone glycosides)	plants	Ethanolic extract	Haselgrüber et al.	31
Apigenin-7-glucuronide	Polyphenol (Flavone glycosides)	plants	Ethanolic extract	Haselgrüber et al.	31
Apigenin-7-O-glucopyranoside	Polyphenol (Flavone glycosides)	flowers	Ethanolic extract	Marques et al.	9
Luteolin-7-O-ß-D-glucoside	Polyphenol (Flavone glycosides)	aerial parts	DCM extract	Karakas et al.	10
Apigenin-7-O-ß-D glucoside	Polyphenol (Flavone glycosides)	flowers, leaves	chloroformic extract	Gudej, Nazaruk	38
Apigenin-7-O-ß-D-glucuronide	Polyphenol (Flavone glycosides)	flowers, leaves	chloroformic extract	Gudej, Nazaruk	38
Apigenin-7-O-ß-D-glucopyranoside	Polyphenol (Flavone glycosides)	flowers	methanolic extract	Yoshikawa et al.	39
Apigenin-7-O-ß-D-glucuronpyranoside	Polyphenol (Flavone glycosides)	flowers	methanolic extract	Yoshikawa et al.	39
Apigenin-7-O-ß-D-glucuronpyranoside methyl ester	Polyphenol (Flavone glycosidoester)	flowers	methanolic extract	Yoshikawa et al.	39
Apigenin-7-O-β-D-methylglucuronide	Polyphenol (Flavone glycosidoester)	flowers, leaves	Petrol/Chloroform, chloroformic extract	Nazaruk, Gudej	36, 38
Apigenin-7-O-(6´´-E-caffeoyl)-β-D-glucoside	Polyphenol (Flavone glycosidoester)	flowers, leaves	Petrol/Chloroform, chloroformic extract	Nazaruk, Gudej	36, 38
Apigenin	Polyphenol (Flavone)	plants, flowers, leaves	Ethanolic extract, methanolic extract, chloroformic extract	Haselgrüber et al., Karakas et al., Yoshikawa et al., Gudej, Nazaruk	31, 10, 38, 39
Myricetin	Polyphenol (Flavone)	aerial parts	methanolic extract, DCM extract	Karakas et al.	22, 10
Isorhamnetin-3-O-β-D-galactoside	Polyphenol (Flavonol glycosides)	flowers, leaves	chloroformic extract	Gudej, Nazaruk	37, 38
Isorhamnetin-3-O-β-D-(6´´-acetyl)- galactoside	Polyphenol (Flavonol glycosides)	flowers, leaves	chloroformic extract	Gudej, Nazaruk	37, 38
Kaempferol-3-O-β-D-glucoside	Polyphenol (Flavonol glycosides)	flowers, leaves	chloroformic extract	Gudej, Nazaruk	37, 38
Kaempferol 3-ß-D-glucopyranoside	Polyphenol (Flavonol glycosides)	aerial parts	methanolic extract, DCM extract	Karakas et al.	10
Isorhamnetin-3-O-ß-D-glucopyranoside	Polyphenol (Flavonol glycosides)	flowers	methanolic extract	Yoshikawa et al.	39
Isorhamnetin-3-O-ß-D-glucuronpyranoside	Polyphenol (Flavonol glycosides)	flowers	methanolic extract	Yoshikawa et al.	39
Isorhamnetin-3-O-rutinoside	Polyphenol (Flavonol glycosides)	flowers	methanolic extract	Yoshikawa et al.	39
Isorhamnetin-3-O-robinobioside	Polyphenol (Flavonol glycosides)	flowers	methanolic extract	Yoshikawa et al.	39
isorhamnetin 3-O-β-D-(6’’-acetyl)-galactopyranoside	Polyphenol (Flavonol glycosides)	flowers	ethanolic extract	Marques et al.	17
Rutin hydrate	Polyphenol (Flavonol)	aerial parts	methanolic extract, DCM extract	Karakas et al.	10
Rutin	Polyphenol (Flavonol)	plants, flowers	Ethanolic extract, methanlic extract	Haselgrüber et al., Yoshikawa et al.	31, 39
Hyperoside	Polyphenol (Flavonol)	plants	Ethanolic extract	Haselgrüber et al.	31
Isoquercitrin	Polyphenol (Flavonol)	plants	Ethanolic extract	Haselgrüber et al.	31
Guaijaverin	Polyphenol (Flavonol)	plants	Ethanolic extract	Haselgrüber et al.	31
Avicularin	Polyphenol (Flavonol)	plants	Ethanolic extract	Haselgrüber et al.	31
Quercitrin	Polyphenol (Flavonol)	plants	Ethanolic extract	Haselgrüber et al.	31
Quercetin	Polyphenol (Flavonol)	plants, flowers, leaves	Ethanolic extract, chloroformic extract	Haselgrüber et al., Karakas et al., Gudej, Nazaruk	31, 10, 38
Kaempferol	Polyphenol (Flavonol)	plants, flowers, leaves	Ethanolic extract, chloroformic extract	Haselgrüber et al., Gudej, Nazaruk	31, 38
Luteolin	Polyphenol (Flavonol)	plants	Ethanolic extract	Haselgrüber et al.	31
Genistein	Polyphenol (Isoflavones)	aerial parts	methanolic extract, DCM extract	Karakas et al.	10
Coumaric acid	Polyphenol (Phenylpropanoid)	leaves, flowers	essential oil	Avato et al.	3
Anethole	Polyphenol (Phenylpropanoid)	leaves, flowers	essential oil	Avato et al.	3
Eugenol	Polyphenol (Phenylpropanoid)	leaves, flowers	essential oil	Avato et al.	3
Neochlorogenic acid	Polyphenol (Phenylpropanoid)	plants	Ethanolic extract	Haselgrüber et al.	31
Chlorogenic acid	Polyphenol (Phenylpropanoid)	plants	Ethanolic extract	Haselgrüber et al.	31
Caffeic acid	Polyphenol (Phenylpropanoid)	plants	Ethanolic extract	Haselgrüber et al., Karakas et al.	31, 10
Vanillic acid	Polyphenol (Phenylpropanoid)	aerial parts	methanolic extract, DCM extract	Karakas et al.	10
p-Coumaric acid	Polyphenol (Phenylpropanoid)	aerial parts	methanolic extract, DCM extract	Karakas et al.	10
Coumarin	Polyphenol (Phenylpropanoid)	aerial parts	DCM extract	Karakas et al.	10
Abietatriene	Terpene (Diterpene)	leaves, flowers	essential oil	Avato et al.	3
α-Pinene	Terpene (Monoterpene)	leaves, flowers, herb	essential oil	Avato et al., Kavalcioğrlu et al.	3.6
ß-Pinene	Terpene (Monoterpene)	leaves, flowers, herb	essential oil	Avato et al., Kavalcioğrlu et al.	3.6
ß-Myrcene	Terpene (Monoterpene)	leaves, flowers, herb	essential oil	Avato et al., Kavalcioğrlu et al.	3.6
Alloocimene	Terpene (Monoterpene)	leaves, flowers	essential oil	Avato et al.	3
3-Carene	Terpene (Monoterpene)	leaves, flowers	essential oil	Avato et al.	3
1,4-Cineole	Terpene (Monoterpene)	leaves, flowers	essential oil	Avato et al.	3
α-Terpinene	Terpene (Monoterpene)	leaves, flowers	essential oil	Avato et al.	3
p-Cymene	Terpene (Monoterpene)	leaves, flowers	essential oil	Avato et al.	3
Limonene	Terpene (Monoterpene)	leaves, flowers	essential oil	Avato et al.	3
ß-Phellandrene	Terpene (Monoterpene)	leaves, flowers	essential oil	Avato et al.	3
1,8-Cineole	Terpene (Monoterpene)	leaves, flowers	essential oil	Avato et al.	3
cis-Ocimene	Terpene (Monoterpene)	leaves, flowers	essential oil	Avato et al.	3
trans-Ocimene	Terpene (Monoterpene)	leaves, flowers	essential oil	Avato et al.	3
cis-Linalooloxide	Terpene (Monoterpene)	leaves, flowers	essential oil	Avato et al.	3
trans-Linalooloxide	Terpene (Monoterpene)	leaves, flowers	essential oil	Avato et al.	3
α-Terpinolene	Terpene (Monoterpene)	leaves, flowers	essential oil	Avato et al.	3
Linalool	Terpene (Monoterpene)	leaves, flowers, herb	essential oil	Avato et al., Kavalcioğrlu et al.	3.6
1,3,8-p-Menthatriene	Terpene (Monoterpene)	leaves, flowers	essential oil	Avato et al.	3
cis-Pinenehydrate	Terpene (Monoterpene)	leaves, flowers	essential oil	Avato et al.	3
trans-Pinocarveol	Terpene (Monoterpene)	leaves, flowers	essential oil	Avato et al.	3
trans-Pinenehydrate	Terpene (Monoterpene)	leaves, flowers	essential oil	Avato et al.	3
Camphor	Terpene (Monoterpene)	leaves, flowers	essential oil	Avato et al.	3
Pinocarvone	Terpene (Monoterpene)	leaves, flowers	essential oil	Avato et al.	3
Citronellal	Terpene (Monoterpene)	leaves, flowers	essential oil	Avato et al.	3
Lavandulol	Terpene (Monoterpene)	leaves, flowers	essential oil	Avato et al.	3
4-Terpineol	Terpene (Monoterpene)	leaves, flowers	essential oil	Avato et al.	3
α-Terpineol	Terpene (Monoterpene)	leaves, flowers	essential oil	Avato et al.	3
Dihydrocarveol	Terpene (Monoterpene)	leaves, flowers	essential oil	Avato et al.	3
cis-Piperitol	Terpene (Monoterpene)	leaves, flowers	essential oil	Avato et al.	3
trans-Piperitol	Terpene (Monoterpene)	leaves, flowers	essential oil	Avato et al.	3
trans-Carvenol	Terpene (Monoterpene)	leaves, flowers	essential oil	Avato et al.	3
Nerol	Terpene (Monoterpene)	leaves, flowers	essential oil	Avato et al.	3
cis-Carveol	Terpene (Monoterpene)	leaves, flowers	essential oil	Avato et al.	3
Isogeraniol	Terpene (Monoterpene)	leaves, flowers	essential oil	Avato et al.	3
Pulegone	Terpene (Monoterpene)	leaves, flowers	essential oil	Avato et al.	3
Neral	Terpene (Monoterpene)	leaves, flowers	essential oil	Avato et al.	3
Piperitone	Terpene (Monoterpene)	leaves, flowers	essential oil	Avato et al.	3
cis-Sabinenehydrate acetate	Terpene (Monoterpene)	leaves, flowers	essential oil	Avato et al.	3
Geraniol	Terpene (Monoterpene)	leaves, flowers	essential oil	Avato et al.	3
Linalyl acetate	Terpene (Monoterpene)	leaves, flowers	essential oil	Avato et al.	3
cis-Verbenyl acetate	Terpene (Monoterpene)	leaves, flowers	essential oil	Avato et al.	3
Geranial	Terpene (Monoterpene)	leaves, flowers	essential oil	Avato et al.	3
Geranic acid methyl ester	Terpene (Monoterpene)	leaves, flowers	essential oil	Avato et al.	3
Thymol	Terpene (Monoterpene)	leaves, flowers	essential oil	Avato et al.	3
trans-Verbenyl acetate	Terpene (Monoterpene)	leaves, flowers	essential oil	Avato et al.	3
cis-Pinocarveyl acetate	Terpene (Monoterpene)	leaves, flowers	essential oil	Avato et al.	3
trans-Pinocarveyl acetate	Terpene (Monoterpene)	leaves, flowers	essential oil	Avato et al.	3
Sabinyl acetate	Terpene (Monoterpene)	leaves, flowers	essential oil	Avato et al.	3
Dihydrocarveyl acetate	Terpene (Monoterpene)	leaves, flowers	essential oil	Avato et al.	3
Lavandulyl acetate	Terpene (Monoterpene)	leaves, flowers	essential oil	Avato et al.	3
α-Terpinenyl acetate	Terpene (Monoterpene)	leaves, flowers	essential oil	Avato et al.	3
Neryl acetate	Terpene (Monoterpene)	leaves, flowers	essential oil	Avato et al.	3
Geranyl acetate	Terpene (Monoterpene)	leaves, flowers, herb	essential oil	Avato et al., Kavalcioğrlu et al.	3.6
Geranylacetone	Terpene (Monoterpene)	leaves, flowers, herb	essential oil	Avato et al., Kavalcioğrlu et al.	3.6
Neryl propionate	Terpene (Monoterpene)	leaves, flowers	essential oil	Avato et al.	3
propionate	Terpene (Monoterpene)	leaves, flowers	essential oil	Avato et al.	3
Neryl angelate	Terpene (Monoterpene)	leaves, flowers	essential oil	Avato et al.	3
Geranyl angelate	Terpene (Monoterpene)	leaves, flowers	essential oil	Avato et al.	3
Carvacrol	Terpene (Monoterpene)	herb, flowers	essential oil	Kavalcioğrlu et al.	6
(Z)-β-Ocimene	Terpene (Monoterpene)	herb, flowers	essential oil	Kavalcioğrlu et al.	6
trans-p-Menth-2-en-1-ol	Terpene (Monoterpene)	herb, flowers	essential oil	Kavalcioğrlu et al.	6
cis-Piperitone oxide	Terpene (Monoterpene)	herb, flowers	essential oil	Kavalcioğrlu et al.	6
Piperitenone oxide	Terpene (Monoterpene)	herb, flowers	essential oil	Kavalcioğrlu et al.	6
Nerylacetate	Terpene (Monoterpene)	herb, flowers	essential oil	Kavalcioğrlu et al.	6
δ-Elemene	Terpene (Sesquiterpene)	leaves, flowers	essential oil	Avato et al.	3
α-Cubebene	Terpene (Sesquiterpene)	leaves, flowers	essential oil	Avato et al.	3
Naphthalene-1,2,3,4,4a,7-hexahydro-1,6-Dimethyl-4-(1-methylethyl)	Terpene (Sesquiterpene)	leaves, flowers	essential oil	Avato et al.	3
α-Ylangene	Terpene (Sesquiterpene)	leaves, flowers	essential oil	Avato et al.	3
α-Copaene	Terpene (Sesquiterpene)	leaves, flowers, herb	essential oil	Avato et al., Kavalcioğrlu et al.	3.6
ß-Patchoulene	Terpene (Sesquiterpene)	leaves, flowers	essential oil	Avato et al.	3
ß-Bourbonene	Terpene (Sesquiterpene)	leaves, flowers	essential oil	Avato et al.	3
ß-Cubebene	Terpene (Sesquiterpene)	leaves, flowers, herb	essential oil	Avato et al., Kavalcioğrlu et al.	3.6
ß-Caryophyllene	Terpene (Sesquiterpene)	leaves, flowers, herb	essential oil	Avato et al., Kavalcioğrlu et al.	3.6
Aromadendrene	Terpene (Sesquiterpene)	leaves, flowers	essential oil	Avato et al.	3
α-Himachalene	Terpene (Sesquiterpene)	leaves, flowers, herb	essential oil	Avato et al., Kavalcioğrlu et al.	3.6
α-Humulene	Terpene (Sesquiterpene)	leaves, flowers, herb	essential oil	Avato et al., Kavalcioğrlu et al.	3.6
cis-ß-Farnesene	Terpene (Sesquiterpene)	leaves, flowers, herb	essential oil	Avato et al., Kavalcioğrlu et al.	3.6
allo-Aromadendrene	Terpene (Sesquiterpene)	leaves, flowers	essential oil	Avato et al.	3
γ-Muurolene	Terpene (Sesquiterpene)	leaves, flowers	essential oil	Avato et al.	3
Curcumene-ar	Terpene (Sesquiterpene)	leaves, flowers	essential oil	Avato et al.	3
ß-Selinene	Terpene (Sesquiterpene)	leaves, flowers	essential oil	Avato et al.	3
δ-Selinene	Terpene (Sesquiterpene)	leaves, flowers	essential oil	Avato et al.	3
α-Selinene	Terpene (Sesquiterpene)	leaves, flowers	essential oil	Avato et al.	3
Germacrene B	Terpene (Sesquiterpene)	leaves, flowers	essential oil	Avato et al.	3
α-Longipinene	Terpene (Sesquiterpene)	leaves, flowers	essential oil	Avato et al.	3
α-Muurolene	Terpene (Sesquiterpene)	leaves, flowers	essential oil	Avato et al.	3
α-Farnesene	Terpene (Sesquiterpene)	leaves, flowers, herb	essential oil	Avato et al., Kavalcioğrlu et al.	3.6
y-Cadinene	Terpene (Sesquiterpene)	leaves, flowers	essential oil	Avato et al.	3
2,4,6-Trimethylazulene	Terpene (Sesquiterpene)	leaves, flowers	essential oil	Avato et al.	3
δ-Cadinene	Terpene (Sesquiterpene)	leaves, flowers, herb	essential oil	Avato et al., Kavalcioğrlu et al.	3.6
4,5,9,10-Dehydroisolongifolene	Terpene (Sesquiterpene)	leaves, flowers	essential oil	Avato et al.	3
Neophytadiene	Terpene (Sesquiterpene)	leaves, flowers, aerial parts	essential oil, methanolic extract	Avato et al., Marelli et al.	3, 11
Torreyol	Terpene (Sesquiterpene)	leaves, flowers	essential oil	Avato et al.	3
cis-Chyrsanthenylacetat	Terpene (Sesquiterpene)	leaves, flowers	essential oil	Kavalcioğrlu et al.	3
y-Himachalene	Terpene (Sesquiterpene)	herb, flowers	essential oil	Kavalcioğrlu et al.	6
Germacrene-D	Terpene (Sesquiterpene)	herb, flowers	essential oil	Kavalcioğrlu et al.	6
Hexahydrofarnesyl acetone	Terpene (Sesquiterpene)	herb, flowers	essential oil	Kavalcioğrlu et al.	6
Copaborneol	Terpene (Sesquiterpene)	herb, flowers	essential oil	Kavalcioğrlu et al.	6
Cyclosativene	Terpene (Sesquiterpene)	herb, flowers	essential oil	Kavalcioğrlu et al.	6
Eremophylene	Terpene (Sesquiterpene)	herb, flowers	essential oil	Kavalcioğrlu et al.	6
Bicyclogermacrene	Terpene (Sesquiterpene)	herb, flowers	essential oil	Kavalcioğrlu et al.	6
Epi-cubebol	Terpene (Sesquiterpene)	herb, flowers	essential oil	Kavalcioğrlu et al.	6
Cubebol	Terpene (Sesquiterpene)	herb, flowers	essential oil	Kavalcioğrlu et al.	6
Caryophyllene oxide	Terpene (Sesquiterpene)	herb, flowers	essential oil	Kavalcioğrlu et al.	6
1-epi-Cubenol	Terpene (Sesquiterpene)	herb, flowers	essential oil	Kavalcioğrlu et al.	6
Decylbutirate		herb, flowers	essential oil	Kavalcioğrlu et al.	6
Stigmasta-7,22-dien-3-ol		aerial parts	methanolic extract	Marelli et al.	11
2-Phytene		aerial parts	methanolic extract	Marelli et al.	11
Methyl syringate 4-O-ß-D-glycopyranoside		flowers	methanolic extract	Yoshikawa et al.	39
(Z)-3-Hexenyl ß-D-glucopyranoside		flowers	methanolic extract	Yoshikawa et al.	39
